# Supplementary material for: Long-term nusinersen treatment across a wide spectrum of spinal muscular atrophy severity: a real-world experience
Source: Orphanet J Rare Dis. 2023 Aug 4;18:230. doi: 10.1186/s13023-023-02769-4 (PMC10401775; doi:10.1186/s13023-023-02769-4)
Supplement: Supplementary file 12 — Additional file 12: Changes in the RULM score versus baseline for ambulant and non-ambulant patients and comparison the results. [file 13023_2023_2769_MOESM12_ESM.odt]

Additional file 12. Changes in the RULM score  versus baseline for ambulant and non-ambulant patients and comparison the results

Changes in RULM
Month of treatment

T6
T10
T14
T18
T22
T26
T30
Ambulant n=26 at T0
Mean score (median, SD, min-max)
0.25
(0, 0.7, 0–2)
0.3
(0, 0.7, 
0-2)
0.63
(0, 1.5, 0-6)
0.48
(0, 1.3,
-2–5)
0.5
(0, 1.2,
-1–5)
0.6
(0, 1.5,
-3–4)
1.13
(1, 1.6,
-1–5)
N
8
10
16
23
36
20
15
p value
0.008
0.004
<0.001
<0.001
<0.001
<0.001
<0.001
Non-ambulant n=25 at T0
Mean score (median, SD, min-max)
0.83
(0, 1.34,
-1–3)
0.3
(0, 1.6, 
-2–4)
0.94
(1, 1.8, 
-4–4)
1.40
(1, 2.3,
-2–6)
1.82
(1, 2.6,
-2–8)
2.35
(2, 2.4,
-1–7)
3.5
(4, 3,
0–8)
N
12
10
18
20
20
14
8
p value
0.183
0.625
0.475
0.145
0.069
0.001
0.014
Difference in mean
ambulant versus non-ambulant patients
mean (95% CI)
-0.58
(-1.6-0.5)
0
(-1.2-1.2)
-0.31
(-1.5-0.8)
-0.92
(-2.1–0.2)
-1.32
(-2.6-0.0)
-1.75
(-3.1-0.4)
-2.37
(-4.3-0.4)
p value
0.381
0.889
0.008
0.036
0.033
0.023
0.067
N =number of patients at each time point of treatment
